# Supplementary material for: Deciphering DEL pocket patterns through contrastive learning
Source: Nat Commun. 2026 Feb 16;17:2810. doi: 10.1038/s41467-026-69663-y (PMC13022000; doi:10.1038/s41467-026-69663-y)
Supplement: Supplementary file 4 — Source data [file 41467_2026_69663_MOESM4_ESM.xlsx]

## Sheet: Figure1
Figure1A
Dataset	n	Mean	SD	SEM	Median
DEL	128	28.111	6.674	0.595	28
BioLiP2	297662	12.469	5.357	0.01	12
AlphaFill	293019	12.463	8.684	0.016	10
FDA-AD	340	16.05	6.254	0.34	16
Note: Although the figure legend reports 326,416 BioLiP2 binding sites, only 297,662 sites are included in the Source Data. Binding sites lacking complete residue annotations or failing automated pocket parsing and quality-control procedures were excluded prior to quantitative analysis and data deposition.
Figure1B
Amino Acid	DEL_ratio	FDA-AD_ratio	BioLiP2_ratio
A	0.775676	0.682432	0.910811
R	1.02619	0.988095	1.2
N	0.954545	0.802273	0.922727
D	1.05593	0.672881	0.783051
C	0.521212	0.718182	0.815152
Q	0.748649	0.835135	0.737838
E	0.755172	0.734483	0.651724
G	0.889189	0.8	1.31081
H	1.5931	1.43793	1.46207
I	1.3	1.62895	1.51053
L	1.30395	1.51579	1.17763
K	0.563889	0.375	0.522222
M	2.17778	2.83889	1.74444
F	1.7425	2.26	1.565
P	0.694	0.474	0.602
S	0.679012	0.608642	0.722222
T	0.65	0.693548	0.930645
W	1.93846	2.96923	2.04615
Y	2.09091	1.97273	1.54545
V	1.06618	1.02206	0.907353

## Sheet: Figure2
Dataset	Feature	n	Mean	SD	SEM	Median
DEL	Volume	128	3301.16	1015.15	89.7275	3224.06
FDA	Volume	293	2534.1	1091.38	63.759	2497.97
BioLiP2	Volume	284015	2739.46	1217.51	2.28455	2634.44
DEL	No_Alpha_Spheres	128	164.266	62.7805	5.54907	168.5
FDA	No_Alpha_Spheres	293	118.775	63.2849	3.69715	113
BioLiP2	No_Alpha_Spheres	284015	130.551	76.4149	0.143386	119
DEL	Alpha_sphere_density	128	11.0327	1.29954	0.114864	10.956
FDA	Alpha_sphere_density	293	10.0247	1.64071	0.095851	10.061
BioLiP2	Alpha_sphere_density	284015	10.4822	1.6045	0.00301072	10.491
DEL	Apolar_alpha_sphere_proportion	128	0.50825	0.11876	0.010497	0.505
FDA	Apolar_alpha_sphere_proportion	293	0.538881	0.142037	0.00829786	0.556
BioLiP2	Apolar_alpha_sphere_proportion	284015	0.461773	0.150922	0.000283193	0.457
DEL	Mean_local_hydrophobic_density	128	28.5987	15.0725	1.33223	25.86
FDA	Mean_local_hydrophobic_density	293	24.9639	15.0648	0.880094	24.232
BioLiP2	Mean_local_hydrophobic_density	284015	20.5484	13.7377	0.0257777	17.632
DEL	Proportion_of_polar_atoms	128	37.3206	4.08814	0.361344	37.5
FDA	Proportion_of_polar_atoms	293	36.0923	5.47676	0.319955	35.652
BioLiP2	Proportion_of_polar_atoms	284015	38.584	5.82441	0.010929	38.655
DEL	Hydrophobic	128	0.507263	0.170375	0.0150592	0.520205
FDA	Hydrophobic	309	0.429244	0.285276	0.0162288	0.48077
BioLiP2	Hydrophobic	298481	0.324921	0.277941	0.000508737	0.31579
DEL	Hydrogen_Bond	128	0.0383198	0.0322355	0.00284924	0.030775
FDA	Hydrogen_Bond	309	0.0667093	0.0746619	0.00424737	0.04225
BioLiP2	Hydrogen_Bond	298481	0.0974929	0.0821689	0.0001504	0.08065
DEL	Polar	128	0.0600527	0.0432762	0.00382511	0.051065
FDA	Polar	309	0.116994	0.132098	0.0075148	0.075
BioLiP2	Polar	298481	0.145294	0.10895	0.000199421	0.125
Note: Sample sizes vary across datasets because Fpocket or Arpeggio did not produce results for some proteins or pockets. All statistics (Mean, SD, SEM, Median) were calculated using available data only.

## Sheet: Figure5
Figure 5B
	DEL_Count	DEL_Percentage	Human_Count	Human_Percentage	FDA_Count	FDA_Percentage
Activator	0	0	0	0	10	3.02115
DNA-binding	0	0	0	0	24	7.25076
Hydrolase	0	0	0	0	60	18.1269
Isomerase	0	0	0	0	13	3.92749
Other	36	25	1456	29.5635	70	21.148
Oxidoreductase	0	0	0	0	49	14.8036
RNA-binding	0	0	0	0	13	3.92749
Receptor	0	0	0	0	23	6.94864
Transferase	0	0	0	0	69	20.8459
activator	7	4.86111	165	3.35025	0	0
chromatin regulator	6	4.16667	0	0	0	0
developmental protein	5	3.47222	263	5.3401	0	0
dna-binding	5	3.47222	387	7.85787	0	0
hydrolase	25	17.3611	630	12.7919	0	0
oxidoreductase	7	4.86111	247	5.01523	0	0
receptor	14	9.72222	505	10.2538	0	0
rna-binding	0	0	194	3.93909	0	0
transducer	0	0	281	5.70558	0	0
transferase	39	27.0833	797	16.1827	0	0
Figure 5C
Keyword	Enrichment_Human	Count_Human	p-value_Human	Enrichment_DEL	Count_DEL	p-value_DEL
oxidoreductase	3.36344	257	1.28495e-78	2.24038	7	0.0374482
transferase	1.94563	492	2.04358e-54	3.77168	39	7.90201e-14
motor protein	3.82615	69	7.21526e-26	0	0	0
ligase	3.18432	57	7.28171e-17	0	0	0
rna-binding	1.78336	172	6.58218e-15	0	0	0
calmodulin-binding	2.63928	55	2.85525e-12	0	0	0
multifunctional enzyme	3.06243	36	1.35478e-10	6.24107	3	0.0124394
allosteric enzyme	3.66958	25	9.15327e-10	0	0	0
translocase	2.78888	38	1.06017e-09	0	0	0
hydrolase	1.36498	318	1.1276e-09	2.6243	25	6.18245e-06
chromatin regulator	1.88966	78	1.23282e-08	3.55479	6	0.00703756
actin-binding	1.7977	67	9.11392e-07	0	0	0
lyase	1.83787	41	6.54307e-05	4.38494	4	0.013355
muscle protein	2.33936	20	0.000165854	0	0	0
guanine-nucleotide releasing factor	1.75875	39	0.000260884	0	0	0
initiation factor	2.49531	16	0.000322008	0	0	0
gtpase activation	1.48199	39	0.00717181	0	0	0
isomerase	1.3484	29	0.056177	4.54836	4	0.0118094

## Sheet: Figure7
Figure7A and 7D
Target	N	Mean	Median	SD	SEM	Mean_Zscore	Median_Zscore	SD_Zscore	SEM_Zscore
Chromatin regulator (DEL-enriched)	2775270	-7.89182	-7.9	0.741971	0.000445384	-0.720844	-0.726395	0.503237	0.000302079
Hydrolase (DEL-enriched)	2775970	-6.8653	-6.9	0.715882	0.000429669	-0.0246148	-0.048151	0.485542	0.00029142
Isomerase (DEL-enriched)	2776738	-6.77625	-6.7	0.671913	0.000403223	0.0357835	0.0874978	0.455721	0.000273484
Lysase (DEL-enriched)	2776629	-6.94978	-6.9	0.670645	0.00040247	-0.0819129	-0.048151	0.454861	0.000272973
Multifunctional enzyme (DEL-enriched)	2771719	-8.81847	-8.9	1.24412	0.000747287	-1.34934	-1.40464	0.843816	0.000506842
RNA-Binding (DEL-enriched)	2631522	-7.39799	-7.4	0.904295	0.000557451	-0.385911	-0.387273	0.613333	0.000378088
MAT2B (DEL-enriched)	2773411	-8.75324	-8.8	0.995152	0.000597561	-1.3051	-1.33681	0.674955	0.000405292
Singnal transduction inhibitor (DEL-neutral)	2770227	-4.00746	-4	0.539659	0.000324237	1.91369	1.91876	0.366021	0.000219911
Mitogen (DEL-neutral)	2610601	-6.87362	-6.8	0.725487	0.000449013	-0.030261	0.0196734	0.492057	0.00030454
Elongation factor (DEL-neutral)	2776568	-6.26647	-6.2	0.567928	0.000340831	0.381538	0.42662	0.385193	0.000231166
Actin capping (DEL-neutral)	2776483	-6.59783	-6.6	0.620013	0.000372094	0.156795	0.155322	0.42052	0.000252371
Hypotensive agent (DEL-neutral)	2738567	-6.57271	-6.9	1.66001	0.00100311	0.173832	-0.048151	1.12589	0.000680354
Cyclin (DEL-neutral)	2776312	-6.61545	-6.6	0.610689	0.00036651	0.144843	0.155322	0.414196	0.000248583
MAT2A (DEL-neutral)	2776106	-5.24802	-5.2	0.512532	0.000307612	1.0723	1.10486	0.347621	0.000208636
Figure7B
Target	N	Top1%_N	Top1%_Mean	Top1%_Median	Top1%_SD	Top1%_SEM	Top1%_Mean_Zscore	Top1%_Median_Zscore	Top1%_SD_Zscore	Top1%_SEM_Zscore
Chromatin regulator (DEL-enriched)	2775270	28072	-10.0885	-9.9	0.43718	0.0026093	-2.37835	-2.24204	0.316211	0.0018873
Singnal transduction inhibitor (DEL-neural)	2770227	30619	-5.49168	-5.4	0.227623	0.00130083	0.94649	1.0128	0.164639	0.000940888
Hydrolase (DEL-enriched)	2775970	33447	-8.92887	-8.8	0.367732	0.00201072	-1.53963	-1.44642	0.26598	0.00145435
Mitogen (DEL-neural)	2610601	27177	-9.32229	-9.2	0.493369	0.00299276	-1.82419	-1.73573	0.356853	0.00216465
Isomerase (DEL-enriched)	2776738	29666	-9.06913	-8.9	0.500826	0.00290775	-1.64108	-1.51875	0.362246	0.00210317
Elongation factor (DEL-neural)	2776568	36889	-8.01222	-7.9	0.361795	0.00188371	-0.876612	-0.795447	0.261686	0.00136248
Lysase (DEL-enriched)	2776629	31161	-9.12149	-9	0.457797	0.00259339	-1.67895	-1.59107	0.331124	0.00187579
Actin capping (DEL-neural)	2776312	31877	-8.55039	-8.4	0.394707	0.00221073	-1.26588	-1.1571	0.285491	0.00159902
Multifunctional enzyme (DEL-enriched)	2771719	33297	-11.9616	-11.8	0.507825	0.00278299	-3.73322	-3.61631	0.367309	0.00201293
Hypotensive agent (DEL-neural)	2738567	34097	-9.72786	-9.6	0.349265	0.00189146	-2.11753	-2.02505	0.252623	0.00136809
RNA-Binding (DEL-enriched)	2631522	30680	-9.58153	-9.5	0.314059	0.00179301	-2.01169	-1.95272	0.227158	0.00129688
Cyclin (DEL-neural)	2776483	32607	-8.56547	-8.4	0.407159	0.0022548	-1.27678	-1.1571	0.294497	0.0016309
Figure7C
Cutoff	EF_mean	EF_std	EF_median	EF_Q25	EF_Q75
-10	5.45302	2.41106	5	4	7
-9.9	6.17291	2.77147	6	4	8
-9.8	6.94188	2.80776	7	5	9
-9.7	6.94188	2.80776	7	5	9
-9.6	7.80936	3.16414	8	5.5	10
-9.5	8.57007	3.44189	9	6	11
-9.4	9.66152	3.85679	10	6.5	12
-9.3	10.5189	4.32961	11	7	14
-9.2	11.0972	4.7174	11	7	15
-9.1	11.9102	5.34209	11.75	7.5	16
-9	12.3646	6.03562	11.5	7	17
-8.9	12.8938	6.59674	11	7.33333	19
-8.8	12.999	7.1655	11	7	19
-8.7	13.1527	7.63695	11	7.33333	18
-8.6	13.0361	8.1689	10.3333	7	16.5
-8.5	12.3183	8.25502	9.66667	6.6	15
-8.4	11.5108	7.9079	9	6.4	13.0833
-8.3	10.6093	7.42236	8.29167	6.2	12
-8.2	9.39979	6.06092	7.8	5.83333	10.75
-8.1	8.37003	5.05635	7.26786	5.375	9.8

## Sheet: FigureS1
Interaction_Type_Short	Interaction_Type_Full	DEL	BioLiP2	FDA_AD
Hyd	Hydrophobic	0.5073	0.3007	0.4859
WP	Weak Polar	0.121	0.1302	0.1145
A	Aromatic	0.1	0.0845	0.106
V	VdW	0.0827	0.1098	0.0713
WHB	Weak Hydrogen Bond	0.0698	0.0808	0.0851
P	Polar	0.0601	0.1482	0.0823
HB	Hydrogen Bond	0.0383	0.0991	0.0478
I	Ionic	0.015	0.0425	0.0015
Cal	Carbonyl	0.006	0.004	0.0041
HaB	Halogen Bond	0	0.0002	0.0015
	sample size	128	297662	340

## Sheet: FigureS2
Property	Group	n	Mean	SD	SEM	Median
Weight	DEL	128	560.501	191.648	16.9395	538.096
Weight	FDA-AD	340	310.873	164.766	8.93569	268.292
a_hyd	DEL	128	26.3906	8.76485	0.774711	26
a_hyd	FDA-AD	340	13.9471	9.35328	0.507253	12
a_nH	DEL	128	33.1953	14.5532	1.28634	30
a_nH	FDA-AD	340	19.25	14.4857	0.785595	14
logP	DEL	128	3.41805	2.70821	0.239374	3.5655
logP	FDA-AD	340	1.43536	2.81492	0.152661	1.738
logS	DEL	128	-6.48512	2.43894	0.215574	-6.44761
logS	FDA-AD	340	-3.04504	2.73499	0.148326	-2.93898
TPSA	DEL	128	133.078	70.5191	6.23306	118.47
TPSA	FDA-AD	340	89.0604	47.2747	2.56383	86.725
ASA	DEL	128	845.838	229.799	20.3116	815.688
ASA	FDA-AD	340	527.759	214.334	11.6239	476.652
a_heavy	DEL	128	39.8438	13.5143	1.19451	37.5
a_heavy	FDA-AD	340	21.9618	11.6181	0.630081	19
SlogP	DEL	128	3.21595	2.67909	0.2368	3.45155
SlogP	FDA-AD	340	1.39491	3.06412	0.166175	1.74805

## Sheet: FigureS3
figure S3A
Feature	Comparison	Group1	Group2	N_Group1	N_Group2	Effect_Size	Effect_Type	P_value	Statistical_Test
Volume	DEL vs FDA	DEL	FDA	128	293	0.40545	Cliff's delta	3.59419e-11	Mann–Whitney U (two-sided)
Volume	DEL vs BioLiP2	DEL	BioLiP2	128	284015	0.301694	Cliff's delta	3.40797e-09	Mann–Whitney U (two-sided)
Volume	FDA vs BioLiP2	FDA	BioLiP2	293	284015	-0.0849303	Cliff's delta	0.0118458	Mann–Whitney U (two-sided)
No_Alpha_Spheres	DEL vs FDA	DEL	FDA	128	293	0.40937	Cliff's delta	2.32401e-11	Mann–Whitney U (two-sided)
No_Alpha_Spheres	DEL vs BioLiP2	DEL	BioLiP2	128	284015	0.32087	Cliff's delta	3.24951e-10	Mann–Whitney U (two-sided)
No_Alpha_Spheres	FDA vs BioLiP2	FDA	BioLiP2	293	284015	-0.0619643	Cliff's delta	0.0663307	Mann–Whitney U (two-sided)
Alpha_sphere_density	DEL vs FDA	DEL	FDA	128	293	0.394518	Cliff's delta	1.1837e-10	Mann–Whitney U (two-sided)
Alpha_sphere_density	DEL vs BioLiP2	DEL	BioLiP2	128	284015	0.200577	Cliff's delta	8.50866e-05	Mann–Whitney U (two-sided)
Alpha_sphere_density	FDA vs BioLiP2	FDA	BioLiP2	293	284015	-0.173559	Cliff's delta	2.7036e-07	Mann–Whitney U (two-sided)
Apolar_alpha_sphere_proportion	DEL vs FDA	DEL	FDA	128	293	-0.15489	Cliff's delta	0.0114487	Mann–Whitney U (two-sided)
Apolar_alpha_sphere_proportion	DEL vs BioLiP2	DEL	BioLiP2	128	284015	0.19336	Cliff's delta	0.000151735	Mann–Whitney U (two-sided)
Apolar_alpha_sphere_proportion	FDA vs BioLiP2	FDA	BioLiP2	293	284015	0.298786	Cliff's delta	8.45553e-19	Mann–Whitney U (two-sided)
Mean_local_hydrophobic_density	DEL vs FDA	DEL	FDA	128	293	0.135879	Cliff's delta	0.026538	Mann–Whitney U (two-sided)
Mean_local_hydrophobic_density	DEL vs BioLiP2	DEL	BioLiP2	128	284015	0.341539	Cliff's delta	2.21272e-11	Mann–Whitney U (two-sided)
Mean_local_hydrophobic_density	FDA vs BioLiP2	FDA	BioLiP2	293	284015	0.177922	Cliff's delta	1.34721e-07	Mann–Whitney U (two-sided)
Proportion_of_polar_atoms	DEL vs FDA	DEL	FDA	128	293	0.177021	Cliff's delta	0.00385166	Mann–Whitney U (two-sided)
Proportion_of_polar_atoms	DEL vs BioLiP2	DEL	BioLiP2	128	284015	-0.136875	Cliff's delta	0.00732727	Mann–Whitney U (two-sided)
Proportion_of_polar_atoms	FDA vs BioLiP2	FDA	BioLiP2	293	284015	-0.261878	Cliff's delta	8.48187e-15	Mann–Whitney U (two-sided)
Druggability	DEL vs FDA	DEL	FDA	128	293	-0.108655	Cliff's delta	0.059038	Mann–Whitney U (two-sided)
Druggability	DEL vs BioLiP2	DEL	BioLiP2	128	284015	0.0452973	Cliff's delta	0.317712	Mann–Whitney U (two-sided)
Druggability	FDA vs BioLiP2	FDA	BioLiP2	293	284015	0.152463	Cliff's delta	3.65169e-07	Mann–Whitney U (two-sided)
Figure S3B
Feature	Comparison	Group1	Group2	N_Group1	N_Group2	Effect_Size	Effect_Type	P_value	Statistical_Test
Hydrophobic	DEL vs FDA	DEL	FDA	128	309	0.121738	Cliff's delta	0.04489	Mann–Whitney U (two-sided)
Hydrophobic	DEL vs BioLiP2	DEL	BioLiP2	128	1	-0.0625	Cliff's delta	0.925113	Mann–Whitney U (two-sided)
Hydrophobic	FDA vs BioLiP2	FDA	BioLiP2	309	1	-0.1521	Cliff's delta	0.796512	Mann–Whitney U (two-sided)
Hydrogen Bond	DEL vs FDA	DEL	FDA	128	309	-0.15021	Cliff's delta	0.013062	Mann–Whitney U (two-sided)
Hydrogen Bond	DEL vs BioLiP2	DEL	BioLiP2	128	1	0.75	Cliff's delta	0.201656	Mann–Whitney U (two-sided)
Hydrogen Bond	FDA vs BioLiP2	FDA	BioLiP2	309	1	0.533981	Cliff's delta	0.356459	Mann–Whitney U (two-sided)
Polar	DEL vs FDA	DEL	FDA	128	309	-0.20732	Cliff's delta	0.000639	Mann–Whitney U (two-sided)
Polar	DEL vs BioLiP2	DEL	BioLiP2	128	1	0	Cliff's delta	1	Mann–Whitney U (two-sided)
Polar	FDA vs BioLiP2	FDA	BioLiP2	309	1	0.249191	Cliff's delta	0.670711	Mann–Whitney U (two-sided)

## Sheet: FigureS4
Key	Value
Explained_variance_PC1	0.45081
Explained_variance_PC2	0.297843
Eigenvalue_PC1	4.0573
Eigenvalue_PC2	2.6806
PCA_components	2
PCA_training_set	BioLiP2
Scaler	StandardScaler
Features_used	Volume; No_Alpha_Spheres; Alpha_sphere_density; Apolar_alpha_sphere_proportion; Mean_local_hydrophobic_density; Proportion_of_polar_atoms; Hydrophobic; Hydrogen_Bond; Polar
BioLiP2_sample_size	274198
DEL_sample_size	128
FDA_sample_size	293
Raw_data_availability	Full raw fpocket feature matrices and intermediate data are deposited in Zenodo. This source data file contains only summary statistics required to describe the PCA shown in FigureS4 .

## Sheet: FigureS9
Dataset	Method	Ligand	Precision	Recall	F1-score
BioLiP2 annotation pocket	ErePOC-NN	HEM	1	0.9978	0.9989
BioLiP2 annotation pocket	ErePOC-NN	ADP	0.9805	0.9826	0.9815
BioLiP2 annotation pocket	ErePOC-NN	FAD	0.9984	0.9985	0.9985
BioLiP2 annotation pocket	ErePOC-NN	NAD	0.9735	0.959	0.9662
BioLiP2 annotation pocket	ErePOC-NN	NAP	0.9718	0.9743	0.973
BioLiP2 annotation pocket	ErePOC-NN	COA	0.9426	0.9752	0.9586
BioLiP2 annotation pocket	ErePOC-NN	SAM	0.9922	1	0.9961
BioLiP2 annotation pocket	ESM2-NN	HEM	0.9963	0.9993	0.9978
BioLiP2 annotation pocket	ESM2-NN	ADP	0.9978	0.9859	0.9918
BioLiP2 annotation pocket	ESM2-NN	FAD	0.997	0.9985	0.9977
BioLiP2 annotation pocket	ESM2-NN	NAD	0.9704	0.9776	0.9738
BioLiP2 annotation pocket	ESM2-NN	NAP	0.9668	0.9717	0.9692
BioLiP2 annotation pocket	ESM2-NN	COA	0.9802	0.9802	0.9802
BioLiP2 annotation pocket	ESM2-NN	SAM	1	1	1
BioLiP2 annotation pocket	ErePOC-SVM	HEM	1	0.997	0.9985
BioLiP2 annotation pocket	ErePOC-SVM	ADP	0.9691	0.9902	0.9796
BioLiP2 annotation pocket	ErePOC-SVM	FAD	0.9985	0.9985	0.9985
BioLiP2 annotation pocket	ErePOC-SVM	NAD	0.9806	0.944	0.962
BioLiP2 annotation pocket	ErePOC-SVM	NAP	0.9767	0.9692	0.9729
BioLiP2 annotation pocket	ErePOC-SVM	COA	0.9425	0.9752	0.9586
BioLiP2 annotation pocket	ErePOC-SVM	SAM	1	1	1
BioLiP2 annotation pocket	ESM2-SVM	HEM	1	0.9401	0.9691
BioLiP2 annotation pocket	ESM2-SVM	ADP	0.5402	1	0.7014
BioLiP2 annotation pocket	ESM2-SVM	FAD	1	0.7881	0.8815
BioLiP2 annotation pocket	ESM2-SVM	NAD	0.9767	0.7052	0.8191
BioLiP2 annotation pocket	ESM2-SVM	NAP	1	0.617	0.7631
BioLiP2 annotation pocket	ESM2-SVM	COA	1	0.1287	0.2281
BioLiP2 annotation pocket	ESM2-SVM	SAM	1	0.3047	0.4671
5A Pocket	ErePOC-NN	HEM	0.9936	1	0.9968
5A Pocket	ErePOC-NN	ADP	0.9917	0.9882	0.9899
5A Pocket	ErePOC-NN	FAD	0.9968	0.9984	0.9976
5A Pocket	ErePOC-NN	NAD	0.9808	0.9789	0.9799
5A Pocket	ErePOC-NN	NAP	0.9842	0.9765	0.9803
5A Pocket	ErePOC-NN	COA	1	0.9724	0.986
5A Pocket	ErePOC-NN	SAM	0.9767	1	0.9882
5A Pocket	ESM2-NN	HEM	0.9984	1	0.9992
5A Pocket	ESM2-NN	ADP	0.9976	0.9882	0.9929
5A Pocket	ESM2-NN	FAD	0.9984	0.9984	0.9984
5A Pocket	ESM2-NN	NAD	0.9588	0.9808	0.9697
5A Pocket	ESM2-NN	NAP	0.9789	0.9687	0.9738
5A Pocket	ESM2-NN	COA	0.9888	0.9779	0.9833
5A Pocket	ESM2-NN	SAM	1	1	1
5A Pocket	ErePOC-SVM	HEM	0.9944	1	0.9972
5A Pocket	ErePOC-SVM	ADP	0.9929	0.9882	0.9905
5A Pocket	ErePOC-SVM	FAD	0.9984	0.9984	0.9984
5A Pocket	ErePOC-SVM	NAD	0.9809	0.9828	0.9819
5A Pocket	ErePOC-SVM	NAP	0.9791	0.9791	0.9791
5A Pocket	ErePOC-SVM	COA	1	0.9669	0.9831
5A Pocket	ErePOC-SVM	SAM	0.9844	1	0.9921
5A Pocket	ESM2-SVM	HEM	0.9984	0.9791	0.9887
5A Pocket	ESM2-SVM	ADP	0.7126	0.9976	0.8314
5A Pocket	ESM2-SVM	FAD	0.9983	0.9505	0.9738
5A Pocket	ESM2-SVM	NAD	0.9681	0.8716	0.9173
5A Pocket	ESM2-SVM	NAP	0.9748	0.8068	0.8829
5A Pocket	ESM2-SVM	COA	1	0.4475	0.6183
5A Pocket	ESM2-SVM	SAM	1	0.4761	0.6452

## Sheet: FigureS12
Rank	Cosine_Similarity
4jkt_04A_C_1_BS01_LIG_B	0.976895
4jkt_04A_A_1_BS01_LIG_D	0.976596
8jub_V4I_D_1_BS01_LIG_D	0.976154
3uo9_04A_D_1_BS01_LIG_C	0.97573
5fi6_5XY_C_1_BS01_LIG_C	0.975537
5t35_759_A_1_BS01_LIG_D	0.867431
6sis_LFE_A_1_BS01_LIG_D	0.839283
5ueo_87G_A_1_BS01_LIG_A	0.825814
7wna_JGR_E_1_BS01_LIG_E	0.817286
8bdx_QIY_A_1_BS01_LIG_D	0.810933
6hwu_GE5_A_1_BS01_LIG_A	0.821428
1pmn_984_A_1_BS01_LIG_A	0.759636
4g6o_E28_A_1_BS01_LIG_A	0.736605
4w4v_3H8_A_1_BS01_LIG_A	0.734489
6fdz_C87_U_1_BS01_LIG_U	0.734273
4qj0_WWX_B_1_BS02_LIG_B	0.981416
7puw_84I_A_1_BS02_LIG_A	0.980688
4qjo_V1F_D_1_BS02_LIG_D	0.972765
4qj0_WWX_C_1_BS02_LIG_C	0.971835
4q0l_V14_B_1_BS02_LIG_B	0.96861
4msg_2C6_A_1_BS02_LIG_A	0.932125
4msg_2C6_B_1_BS02_LIG_B	0.889013
4msk_2C8_C_1_BS02_LIG_C	0.866254
7pox_N8K_BBB_1_BS01_LIG_BBB	0.851853
4dvi_2IW_B_1_BS02_LIG_B	0.848393
8cqe_VFO_F_1_BS01_LIG_F	0.769873
3zrc_L8B_L_1_BS01_LIG_L	0.742823
5nsd_96Q_B_1_BS01_LIG_B	0.6674
8cqe_VFO_C_1_BS01_LIG_C	0.655832
8dsm_TK0_B_1_BS02_LIG_B	0.655389
8h78_L2U_A_1_BS06_LIG_A	0.988423
4h1q_0XX_A_1_BS07_LIG_A	0.986902
4gr0_R4B_A_1_BS06_LIG_A	0.986633
5czm_R47_A_1_BS06_LIG_A	0.986183
8h78_L2U_B_1_BS06_LIG_B	0.983529
3r22_D37_A_1_BS01_LIG_A	0.881611
4ztr_4RJ_A_1_BS01_LIG_A	0.819009
2wtw_ZZL_A_1_BS01_LIG_A	0.80234
2x6e_YM4_A_1_BS01_LIG_A	0.799044
4j8m_CJ5_A_1_BS01_LIG_A	0.790931
7m8z_YTV_A_1_BS01_LIG_A	0.890367
2a5k_AZP_A_1_BS01_LIG_A	0.889199
7mb1_YVJ_B_1_BS01_LIG_B	0.884143
7mb0_YVG_A_1_BS01_LIG_A	0.854784
8h3l_7YY_A_1_BS01_LIG_A	0.849552
4e7c_UTP_B_1_BS01_LIG_B	0.718632
2z2c_UDP_B_1_BS01_LIG_B	0.716028
2z2c_UDP_C_1_BS01_LIG_C	0.716028
4e7e_UPG_A_1_BS01_LIG_A	0.714895
4e7c_UTP_A_1_BS01_LIG_A	0.713383
3ikg_J8Z_A_1_BS01_LIG_A	0.884059
4tyo_39X_B_1_BS01_LIG_B	0.865869
3jyj_JZI_B_1_BS01_LIG_B	0.855987
4tyo_39X_A_1_BS01_LIG_A	0.838633
3kah_4DH_A_1_BS01_LIG_A	0.809743
7lje_Y2P_C_1_BS01_LIG_C	0.90858
7lje_Y2P_A_1_BS01_LIG_A	0.905672
7vi0_6YI_B_1_BS04_LIG_B	0.897844
6v8n_QS1_A_1_BS01_LIG_A	0.89054
7vhz_6TI_B_1_BS04_LIG_B	0.878379
5td2_7AE_A_1_BS01_LIG_A	0.810876
8an8_MDI_B_1_BS01_LIG_B	0.783032
8ans_MDI_A_1_BS01_LIG_A	0.781829
3efj_MT3_A_1_BS01_LIG_A	0.766155
1sm2_STU_B_1_BS01_LIG_B	0.749829
6uii_SS9_A_1_BS01_LIG_A	0.916032
6uo5_QCP_A_1_BS01_LIG_A	0.912528
6uij_SS9_A_1_BS01_LIG_A	0.904367
8gd4_Z4I_B_1_BS01_LIG_B	0.902341
6ufn_Q6M_A_1_BS01_LIG_A	0.895447
7m0m_YK1_B_1_BS01_LIG_B	0.688856
3fxz_FLL_A_1_BS01_LIG_A	0.667298
6tnd_8RH_A_1_BS01_LIG_A	0.65302
4jxf_631_A_1_BS01_LIG_A	0.646189
3biz_61E_A_1_BS01_LIG_A	0.644432
6x3p_UM4_A_1_BS01_LIG_A	0.763332
6x3o_ULY_A_1_BS01_LIG_A	0.760282
6tfp_N6Z_A_1_BS01_LIG_A	0.713639
6tfp_N6Z_D_1_BS01_LIG_D	0.696476
1xh7_R96_A_1_BS02_LIG_A	0.695724
7vzz_8CW_A_1_BS01_LIG_A	0.665079
6cxx_COD_B_1_BS03_LIG_B	0.6643
7vyp_8CW_B_1_BS02_LIG_B	0.637936
6cxx_COD_A_1_BS03_LIG_A	0.635022
3d4b_DZD_A_1_BS03_LIG_A	0.63136
4v0g_G9B_B_1_BS01_LIG_B	0.847839
7uyu_OV0_A_1_BS01_LIG_A	0.84677
3v5l_0G1_D_1_BS01_LIG_D	0.841189
3zc6_VFC_C_1_BS01_LIG_C	0.838881
5mag_7KC_A_1_BS01_LIG_A	0.832812
7u3j_L6U_A_1_BS01_LIG_A	0.932633
7u3k_L73_A_1_BS01_LIG_A	0.78302
7u3l_L4X_A_1_BS01_LIG_A	0.729717
4wcu_3KQ_D_1_BS01_LIG_D	0.652822
4wcu_3KQ_C_1_BS01_LIG_C	0.651214
6tka_NJ5_AAA_1_BS02_LIG_AAA	0.987136
4ay6_12V_D_1_BS02_LIG_D	0.983509
4ay6_12V_C_1_BS02_LIG_C	0.982603
8fe7_UD1_A_1_BS02_LIG_A	0.982569
4xi9_12V_B_1_BS02_LIG_B	0.982462
8cza_ZN1_E_1_BS01_LIG_F	0.983137
6dne_H1V_A_1_BS01_LIG_A	0.979121
7rui_7QZ_A_1_BS01_LIG_A	0.979013
8bds_QIY_D_1_BS01_LIG_C	0.978808
7lem_4K4_B_1_BS01_LIG_B	0.978709
7x8s_WB2_R_1_BS01_LIG_R	0.656134
6rz9_KO5_A_1_BS01_LIG_A	0.652559
6rz8_KNZ_A_1_BS01_LIG_A	0.638479
7x8r_BYI_R_1_BS01_LIG_R	0.610143
7xk2_FI7_R_1_BS01_LIG_R	0.593175
5x7d_8VS_A_1_BS03_LIG_A	0.748397
6y81_OG5_A_1_BS05_LIG_A	0.574645
4ews_0RP_A_1_BS05_LIG_A	0.553641
6li0_EN6_A_1_BS01_LIG_A	0.553222
7x2f_G4C_F_1_BS01_LIG_F	0.530813
6lfw_OMF_A_1_BS01_LIG_A	0.60826
6lfx_OM4_A_1_BS01_LIG_A	0.595174
5mhg_4IB_H_1_BS01_LIG_H	0.584805
4aji_88R_A_1_BS01_LIG_A	0.569641
5q1s_AWY_A_1_BS01_LIG_A	0.564879
6ut0_M1X_A_1_BS02_LIG_A	0.897226
6t5b_O7K_A_1_BS02_LIG_A	0.888837
6pgp_OHY_B_1_BS02_LIG_B	0.888197
5yxz_94C_A_1_BS02_LIG_A	0.881952
7o70_V4T_A_1_BS01_LIG_A	0.880458
7m8n_YSP_B_1_BS01_LIG_B	0.863779
7l12_XF4_A_1_BS01_LIG_A	0.854394
7m8p_YSJ_A_1_BS01_LIG_A	0.85253
7m8n_YSP_A_1_BS01_LIG_A	0.851775
7n44_06I_A_1_BS01_LIG_A	0.842673
7thf_I4R_A_1_BS01_LIG_A	0.781143
7th7_I5E_A_1_BS01_LIG_A	0.757097
7tgv_I3X_X_1_BS01_LIG_X	0.745778
7thd_I4V_A_1_BS01_LIG_A	0.72608
7tgu_I44_X_1_BS01_LIG_X	0.645571
7kpb_D84_A_1_BS01_LIG_C	0.879734
6x85_UTV_B_1_BS01_LIG_B	0.868552
2az5_307_A_1_BS01_LIG_A	0.862504
7kp8_A7G_C_1_BS01_LIG_C	0.843873
5mu8_JNI_A_1_BS01_LIG_A	0.840882
5vmp_9FJ_C_1_BS02_LIG_C	0.593224
5r4t_RWG_A_1_BS01_LIG_A	0.578443
6q8j_XS4_A_1_BS01_LIG_A	0.569123
5vmp_9FJ_A_1_BS02_LIG_A	0.568266
7vfv_6IX_A_1_BS05_LIG_A	0.567118
5dqe_5E4_A_1_BS01_LIG_A	0.935466
7tyq_KUI_B_1_BS01_LIG_B	0.933727
7tyu_KTF_B_1_BS01_LIG_B	0.929607
6uyb_QSJ_A_1_BS01_LIG_A	0.927068
7t2l_EFI_A_1_BS01_LIG_A	0.923383
4fvt_CNA_A_1_BS02_LIG_A	0.957715
3i3o_NAE_E_1_BS02_LIG_E	0.947722
1evz_NAD_A_1_BS01_LIG_A	0.947487
1kqp_ADJ_A_1_BS02_LIG_A	0.94553
3i3o_NAE_C_1_BS02_LIG_C	0.944193
6d55_FWA_B_1_BS01_LIG_B	0.987811
5ovg_AWZ_A_1_BS01_LIG_A	0.98689
6d5h_FV7_B_1_BS01_LIG_B	0.985236
7ukr_NKF_A_1_BS01_LIG_A	0.985097
6d56_FVM_B_1_BS01_LIG_B	0.985008
3pds_ERC_A_1_BS01_LIG_A	0.96874
3p0g_P0G_A_1_BS01_LIG_A	0.965816
4qkx_35V_A_1_BS01_LIG_A	0.957102
2y01_Y00_B_1_BS06_LIG_B	0.955531
2y00_Y00_B_1_BS07_LIG_B	0.95546
4eoj_ATP_A_1_BS01_LIG_A	0.846502
4rix_ADP_B_1_BS01_LIG_B	0.825948
4eoj_ATP_C_1_BS01_LIG_C	0.81984
4f9a_ADP_C_1_BS01_LIG_C	0.818809
1pkg_ADP_A_1_BS01_LIG_A	0.818348
6enx_BJW_A_1_BS02_LIG_A	0.896019
6eo0_BVT_A_1_BS03_LIG_A	0.890762
6eo0_BV8_A_1_BS02_LIG_A	0.888237
6eo0_BVT_B_1_BS02_LIG_B	0.887644
6eo0_BVT_C_1_BS04_LIG_C	0.879235
7lcu_XTA_A_1_BS05_LIG_A	0.814291
7qxy_I1G_A_1_BS04_LIG_A	0.8027
7qy1_I0W_A_1_BS01_LIG_A	0.783326
7qy0_I0T_A_1_BS01_LIG_A	0.780248
7qxz_I0M_A_1_BS04_LIG_A	0.777272
7aw2_S4W_A_1_BS01_LIG_A	0.985534
3efk_MT4_B_1_BS01_LIG_B	0.977625
7olv_VK2_A_1_BS01_LIG_A	0.973077
7ols_VJZ_A_1_BS01_LIG_A	0.973077
7olx_VK5_A_1_BS01_LIG_A	0.97301
5dg3_U21_E_1_BS01_LIG_E	0.984679
2qiv_U21_X_1_BS01_LIG_X	0.983864
6p9t_U20_A_1_BS01_LIG_A	0.982274
5dg3_U21_C_1_BS01_LIG_C	0.981016
2qia_U20_A_1_BS01_LIG_A	0.971699
5hvk_ANP_C_1_BS01_LIG_C	0.910335
4zki_ADP_B_1_BS01_LIG_B	0.908887
3nl6_ACP_C_1_BS02_LIG_C	0.907968
3pgk_ATP_A_1_BS01_LIG_A	0.906019
3nl5_ACP_A_1_BS01_LIG_A	0.905806
5td2_7AE_A_1_BS01_LIG_A	0.688552
2gcd_STU_B_1_BS01_LIG_B	0.677131
7aaz_R6K_A_1_BS01_LIG_A	0.663548
3rhk_M97_A_1_BS01_LIG_A	0.645507
3rhk_M97_B_1_BS01_LIG_B	0.635901
6rna_KA2_B_1_BS01_LIG_B	0.800227
6rna_KA2_A_1_BS01_LIG_A	0.750807
6rn8_K9T_A_1_BS01_LIG_A	0.737597
6rn8_K9T_B_1_BS01_LIG_B	0.705677
5j7b_6GD_A_1_BS01_LIG_A	0.703714
4yay_ZD7_A_1_BS01_LIG_A	0.947488
5unf_8ES_A_1_BS01_LIG_A	0.924553
5unh_8EM_B_1_BS01_LIG_B	0.923574
7jni_VFD_A_1_BS01_LIG_A	0.921664
5unf_8ES_B_1_BS01_LIG_B	0.920235
4wqp_3SX_A_1_BS02_LIG_A	0.943394
6xfv_V27_A_1_BS01_LIG_A	0.940385
5k74_6QW_A_1_BS01_LIG_A	0.931
4wlb_3QQ_A_1_BS02_LIG_A	0.923141
5k74_6QW_B_1_BS01_LIG_B	0.921546
7paw_6IT_B_1_BS01_LIG_B	0.748514
5v3h_8WG_A_1_BS05_LIG_A	0.665514
7a41_QYQ_A_1_BS01_LIG_A	0.630387
4tkr_TPP_B_1_BS01_LIG_B	0.627123
4tkr_TPP_A_1_BS01_LIG_A	0.616168
6ne5_KJP_B_1_BS01_LIG_B	0.988586
6ud2_Q4D_A_1_BS01_LIG_A	0.988288
6ne5_KJP_D_1_BS01_LIG_D	0.987626
8h7b_QHR_A_1_BS01_LIG_A	0.984434
8h7b_QHR_B_1_BS02_LIG_B	0.981477
3otq_MZL_A_1_BS01_LIG_A	0.946209
5alh_4UA_A_1_BS01_LIG_A	0.941884
5alg_R4N_A_1_BS01_LIG_A	0.938886
3i28_34N_A_1_BS01_LIG_A	0.932937
4jnc_1LF_A_1_BS01_LIG_A	0.922062
4gs6_1FM_A_1_BS01_LIG_A	0.737784
4jq8_KJ8_A_1_BS01_LIG_A	0.719972
3s95_STU_B_1_BS01_LIG_B	0.71892
3eqf_KSA_A_1_BS01_LIG_A	0.69694
5u8l_O44_A_1_BS01_LIG_A	0.679802
5ksx_7AM_F_2_BS03_LIG_F	0.572975
7tza_KYX_A_1_BS03_LIG_A	0.524939
4wr8_3TX_F_1_BS01_LIG_F	0.522377
7qc1_9XM_I_1_BS01_LIG_I	0.519566
6u26_063_B_1_BS01_LIG_B	0.5109
1n5u_HEM_A_1_BS01_LIG_A	0.810249
1o9x_HEM_A_1_BS01_LIG_A	0.786918
5ixr_HEM_B_1_BS01_LIG_B	0.779987
6wms_HEM_A_1_BS02_LIG_A	0.778734
1mnk_HEM_B_1_BS01_LIG_B	0.778631
6w45_SLG_A_1_BS01_LIG_A	0.922674
6w44_SLJ_A_1_BS02_LIG_A	0.90019
5qib_GX7_A_1_BS02_LIG_A	0.891308
6w4c_SL7_A_1_BS02_LIG_A	0.874287
2w0u_C7C_A_1_BS01_LIG_A	0.866024
7l99_XWJ_A_1_BS01_LIG_A	0.820527
7l99_XWJ_D_1_BS01_LIG_D	0.773195
7l99_XWJ_B_1_BS01_LIG_B	0.724927
7l9a_XWP_B_1_BS01_LIG_B	0.709097
7wmq_JFL_D_1_BS01_LIG_D	0.694123
7l99_XWJ_A_1_BS01_LIG_A	0.830029
7l99_XWJ_D_1_BS01_LIG_D	0.824596
7l9a_XWP_B_1_BS01_LIG_B	0.803805
7l99_XWJ_B_1_BS01_LIG_B	0.746465
4whu_3OT_A_1_BS01_LIG_A	0.744842
6tz7_FK5_C_1_BS01_LIG_C	0.861432
5d75_FK5_A_1_BS01_LIG_A	0.836165
7a6w_R3E_BBB_1_BS01_LIG_BBB	0.835207
4tw8_37M_A_1_BS01_LIG_A	0.828478
8cce_UCF_A_1_BS01_LIG_A	0.828149
1iqe_XMB_A_1_BS02_LIG_A	0.960647
6z48_X1V_B_1_BS02_LIG_B	0.954691
6z48_X1V_D_1_BS03_LIG_D	0.954636
6z48_X1V_F_1_BS02_LIG_F	0.953901
3k9x_MBM_D_1_BS01_LIG_D	0.952685
1jn0_NDP_A_1_BS01_LIG_A	0.994587
2dbv_NDP_R_1_BS01_LIG_R	0.994415
4xdz_NDP_A_1_BS01_LIG_A	0.994407
4gvx_NAP_D_1_BS01_LIG_D	0.994347
4gvx_NAP_C_1_BS01_LIG_C	0.994347
4ykn_4EL_A_1_BS01_LIG_A	0.827958
4dk5_0KO_A_1_BS01_LIG_A	0.812906
2wxo_ZZP_A_1_BS01_LIG_A	0.796408
1e8z_STU_A_1_BS01_LIG_A	0.795729
7k6m_VXY_A_1_BS01_LIG_A	0.785795
6j24_BYO_B_1_BS01_LIG_B	0.607984
3fxz_FLL_A_1_BS01_LIG_A	0.587077
5kbr_IPW_B_1_BS01_LIG_B	0.56861
4wa9_AXI_B_1_BS01_LIG_B	0.565183
7dt2_HJ9_B_1_BS01_LIG_B	0.548099
6usu_QGM_A_1_BS01_LIG_A	0.564452
5m0m_7CF_A_1_BS06_LIG_A	0.563686
6uzx_QM4_B_1_BS01_LIG_B	0.534687
7z0n_I8K_AAA_1_BS06_LIG_AAA	0.533372
6kx8_DYX_B_1_BS01_LIG_B	0.53262
5x6r_7ZR_B_1_BS02_LIG_B	0.720397
2cfw_R7U_A_1_BS02_LIG_A	0.705377
2cfk_R5B_A_1_BS03_LIG_A	0.686678
2bt3_R4A_A_1_BS02_LIG_A	0.675846
2cg0_R9A_A_1_BS02_LIG_A	0.672981
4ma7_P2Z_A_1_BS01_LIG_A	0.88097
4ma8_Z80_C_1_BS01_LIG_C	0.77612
4k4r_27B_A_1_BS01_LIG_A	0.669668
5cyq_BYZ_A_7_BS07_LIG_A	0.665083
6yvf_A82_A_1_BS01_LIG_A	0.643087
6sqm_LU5_B_1_BS01_LIG_B	0.832776
5w0e_9U4_A_1_BS01_LIG_A	0.785273
5w0i_9UA_A_1_BS01_LIG_A	0.767542
5nlk_92E_A_1_BS01_LIG_A	0.763496
6sqf_LTW_A_1_BS01_LIG_A	0.753922
8aqx_NOF_A_1_BS01_LIG_A	0.995629
3pk2_4IR_A_1_BS01_LIG_A	0.99512
2qcb_KYS_A_1_BS01_LIG_A	0.994876
4bx7_B4F_B_1_BS01_LIG_B	0.994596
6vp2_KM3_A_1_BS01_LIG_A	0.994321
6v3w_QO4_A_1_BS01_LIG_A	0.802746
7kkp_3JD_B_1_BS02_LIG_B	0.689212
3uh2_P34_A_1_BS02_LIG_A	0.670377
4tjw_P34_B_1_BS02_LIG_B	0.656543
5nqe_94Z_A_1_BS01_LIG_A	0.654382
7biv_TUW_A_1_BS01_LIG_A	0.986578
7bir_TUZ_A_1_BS01_LIG_A	0.981187
4jv9_1MO_A_1_BS01_LIG_A	0.978884
2n0w_48L_A_1_BS01_LIG_A	0.978394
1rv1_IMZ_A_1_BS01_LIG_A	0.977571
6dfn_G91_B_1_BS01_LIG_B	0.997981
8du9_TT5_B_1_BS01_LIG_B	0.99791
2ayr_L4G_A_1_BS01_LIG_A	0.997812
2r6y_LLC_B_1_BS01_LIG_B	0.997539
7rs1_7Q5_D_1_BS01_LIG_D	0.997398
2pez_GGZ_A_1_BS01_LIG_A	0.564242
7ap1_RUZ_A_1_BS01_LIG_A	0.445346
6he1_FZT_B_1_BS01_LIG_B	0.436775
6hhy_FZT_A_1_BS01_LIG_A	0.428528
6he1_FZT_A_1_BS01_LIG_A	0.414503
5mwa_8S9_A_1_BS02_LIG_A	0.599699
8brn_R9X_B_1_BS03_LIG_B	0.48792
8brn_R9X_D_1_BS03_LIG_D	0.486261
4bfu_ZVU_B_1_BS01_LIG_B	0.484559
5dm0_5D8_B_1_BS02_LIG_B	0.476954
6pmb_OQM_A_1_BS01_LIG_A	0.984367
7feh_3UI_A_1_BS01_LIG_A	0.9806
7b8w_T3B_B_1_BS01_LIG_B	0.979651
4ckr_DI1_A_1_BS01_LIG_A	0.979294
3zos_0LI_B_1_BS02_LIG_B	0.978849
1ps9_MDE_A_1_BS05_LIG_A	0.929052
3r3d_4CO_B_1_BS02_LIG_B	0.92376
4k49_HFQ_D_1_BS02_LIG_D	0.922993
1q4u_4CA_B_2_BS02_LIG_A	0.922586
3tea_4CO_B_1_BS01_LIG_A	0.922557
6v6o_QQM_C_1_BS01_LIG_C	0.861933
7oxb_35Z_A_1_BS01_LIG_A	0.825889
6v66_QP1_A_1_BS01_LIG_A	0.814524
7wct_90F_A_1_BS01_LIG_A	0.794764
7wcx_90F_A_1_BS01_LIG_A	0.793577
7tza_KYX_A_1_BS03_LIG_A	0.834131
3dh8_B4N_A_1_BS03_LIG_A	0.802489
7kgw_WDY_A_1_BS03_LIG_A	0.749151
5hiq_60Q_A_1_BS03_LIG_A	0.676141
5hip_61O_A_1_BS03_LIG_A	0.650383
6yin_OS8_A_1_BS01_LIG_A	0.918061
5uvw_8NG_A_1_BS01_LIG_A	0.913338
7la9_XR7_D_1_BS01_LIG_A	0.9125
7la9_XR7_E_1_BS01_LIG_C	0.9125
5ueo_87G_A_1_BS01_LIG_A	0.907208
7p0r_HEM_C_1_BS01_LIG_C	0.998603
6ubp_HEM_B_1_BS01_LIG_B	0.998532
5etw_HEM_A_1_BS01_LIG_A	0.998491
7e0s_HEM_A_1_BS01_LIG_A	0.998404
6e44_HEM_D_1_BS01_LIG_D	0.998346
6pt5_1S7_C_1_BS01_LIG_C	0.859164
6q5f_CTJ_C_1_BS01_LIG_C	0.858657
6pqi_CEF_A_1_BS01_LIG_A	0.829735
6q5f_CTJ_A_1_BS01_LIG_A	0.808293
7q14_ID1_AAA_1_BS01_LIG_AAA	0.806934
8a2i_KWF_A_1_BS01_LIG_A	0.886572
6s86_C2E_B_1_BS01_LIG_B	0.886148
4f5d_C2E_A_1_BS01_LIG_A	0.885023
4f5d_C2E_B_1_BS01_LIG_A	0.885023
8a2i_KWF_B_1_BS01_LIG_A	0.88367
4kn0_MTX_A_1_BS01_LIG_A	0.9458
5izq_83A_G_1_BS01_LIG_G	0.936866
5izq_83A_C_1_BS01_LIG_C	0.929601
5izq_83A_F_1_BS01_LIG_F	0.926047
4kmz_FOL_A_1_BS01_LIG_A	0.925521
2zm3_575_D_1_BS01_LIG_D	0.993244
2zm3_575_A_1_BS01_LIG_A	0.992762
2zm3_575_C_1_BS01_LIG_C	0.989985
2oj9_BMI_A_1_BS01_LIG_A	0.989783
4ibm_IR1_A_1_BS01_LIG_A	0.987855
6sqm_LU5_B_1_BS01_LIG_B	0.793005
5w0e_9U4_A_1_BS01_LIG_A	0.741752
7l99_XWJ_D_1_BS01_LIG_D	0.718372
5w0i_9UA_A_1_BS01_LIG_A	0.714758
7l9a_XWP_B_1_BS01_LIG_B	0.699443
4krs_1SX_B_1_BS02_LIG_B	0.817675
6kro_DU9_A_1_BS01_LIG_A	0.806205
4u6a_3DN_A_1_BS02_LIG_A	0.800536
5zqr_9H9_A_1_BS02_LIG_A	0.796417
5nut_9A8_A_1_BS02_LIG_A	0.7862
5k1v_6PX_A_1_BS02_LIG_A	0.472333
8hay_KYL_C_1_BS01_LIG_C	0.450542
5x69_7ZC_E_1_BS02_LIG_E	0.448727
5dch_1YO_A_1_BS01_LIG_A	0.442339
5x69_7ZC_D_1_BS01_LIG_A	0.432496
8j5x_A4U_A_1_BS01_LIG_A	0.869474
7du9_Q4J_B_1_BS01_LIG_B	0.75895
7ju5_Q4J_A_1_BS01_LIG_A	0.741468
3p86_STU_A_1_BS01_LIG_A	0.736969
8j61_A0X_A_1_BS01_LIG_A	0.728318
7d57_37O_B_1_BS01_LIG_B	0.805142
4x7h_3Z2_A_1_BS01_LIG_A	0.716071
3kmm_LHL_A_1_BS01_LIG_A	0.655568
6rna_KA2_B_1_BS01_LIG_B	0.647688
2qoh_P3Y_B_1_BS01_LIG_B	0.644866
3oy1_589_A_1_BS01_LIG_A	0.903911
2o0u_C0M_A_1_BS01_LIG_A	0.903738
5omg_9Y8_A_1_BS01_LIG_A	0.903399
1yw2_PGJ_A_1_BS01_LIG_A	0.892664
3hll_I45_A_1_BS01_LIG_A	0.889701
4li8_1XQ_A_1_BS02_LIG_A	0.946509
4dvi_2IW_B_1_BS02_LIG_B	0.90256
4li7_1XP_B_1_BS01_LIG_B	0.893625
5ebt_5N8_B_1_BS01_LIG_B	0.873247
4li7_1XP_A_1_BS01_LIG_A	0.86557
4jsr_1NQ_A_1_BS02_LIG_A	0.809559
4jt8_1NR_A_1_BS02_LIG_A	0.666245
4jt9_1NS_A_1_BS02_LIG_A	0.609273
3d4b_DZD_A_1_BS03_LIG_A	0.599914
6l72_OMR_A_1_BS01_LIG_A	0.597068
8dcr_Y00_R_1_BS01_LIG_R	0.935036
2y02_WHJ_A_1_BS06_LIG_A	0.928231
4amj_CVD_B_1_BS01_LIG_B	0.924504
3pds_ERC_A_1_BS01_LIG_A	0.919824
2ycw_CAU_A_1_BS01_LIG_A	0.911428
7ukz_NK3_A_1_BS01_LIG_A	0.916965
7ukz_NK3_F_1_BS01_LIG_F	0.883909
6oyt_NJV_C_1_BS01_LIG_C	0.771566
3fdn_MMH_A_1_BS01_LIG_A	0.746903
4eut_BX7_A_1_BS01_LIG_A	0.746674
7jov_VFS_A_1_BS01_LIG_A	0.964481
7jov_VFS_B_1_BS01_LIG_B	0.964233
7jov_VFS_H_1_BS01_LIG_H	0.963651
7jov_VFS_F_1_BS01_LIG_F	0.95784
7jov_VFS_D_1_BS01_LIG_D	0.957248
6gwr_FEW_A_1_BS01_LIG_A	0.996351
3zos_0LI_B_1_BS02_LIG_B	0.996007
4bkj_STI_B_1_BS01_LIG_B	0.995387
5sb0_1IZ_A_1_BS01_LIG_A	0.995051
7feh_3UI_A_1_BS01_LIG_A	0.994964
5lyh_7B8_A_1_BS01_LIG_A	0.753639
6g0w_EGW_B_1_BS01_LIG_B	0.753164
5lxp_7AG_B_1_BS01_LIG_B	0.720328
5nqe_94Z_A_1_BS01_LIG_A	0.701501
5lyh_7B8_B_1_BS01_LIG_B	0.691499
6veo_YD4_A_1_BS01_LIG_A	0.696781
6hdo_FZH_A_1_BS01_LIG_A	0.686429
5a83_YD3_A_1_BS01_LIG_A	0.657254
6yb4_OJH_AAA_1_BS01_LIG_AAA	0.643026
3p86_STU_A_1_BS01_LIG_A	0.639678
5cep_50E_A_1_BS01_LIG_A	0.653012
5vo1_9FS_A_1_BS01_LIG_A	0.653012
8deg_SIQ_A_1_BS01_LIG_A	0.642526
7l5p_R1L_A_1_BS01_LIG_A	0.635496
6vns_R5D_A_1_BS01_LIG_A	0.631563
6b73_CVV_B_1_BS01_LIG_B	0.876899
5ndd_8TZ_A_1_BS01_LIG_A	0.867301
7u2k_KZR_D_1_BS01_LIG_D	0.85749
3pds_ERC_A_1_BS01_LIG_A	0.853578
4ea3_0NN_A_1_BS01_LIG_A	0.852386
6hxb_ACP_A_1_BS04_LIG_A	0.849469
6ln6_ACP_A_1_BS01_LIG_A	0.847576
6ln5_ACP_A_1_BS01_LIG_A	0.847506
6ln7_ACP_A_1_BS01_LIG_A	0.843037
6jju_ACP_A_1_BS01_LIG_A	0.841786
6fs8_E4Z_A_1_BS01_LIG_A	0.772266
6fs8_E4Z_B_1_BS01_LIG_B	0.717725
4ucc_ZKW_B_1_BS01_LIG_B	0.703534
6fs9_E4Z_A_1_BS03_LIG_A	0.667711
7kaf_E4Z_A_1_BS01_LIG_A	0.655742
3cse_N22_B_1_BS02_LIG_B	0.939999
3cse_N22_A_1_BS02_LIG_A	0.939999
3qlz_QLZ_A_1_BS02_LIG_A	0.939998
3qlz_QLZ_B_1_BS02_LIG_B	0.939998
3nzb_D2N_X_1_BS01_LIG_X	0.938878
5o5r_9OQ_A_1_BS02_LIG_A	0.819231
6s1x_KRZ_A_1_BS04_LIG_A	0.812653
4jyw_T57_A_1_BS04_LIG_A	0.796209
4ngp_J31_A_1_BS01_LIG_A	0.794408
4ngt_J42_A_1_BS04_LIG_A	0.792149
4qre_3BG_A_1_BS01_LIG_A	0.709485
4qrd_3BJ_A_1_BS01_LIG_A	0.657235
7wpi_1V7_A_1_BS01_LIG_A	0.586226
7wpn_29I_A_1_BS02_LIG_A	0.566816
7vyp_8CW_B_1_BS02_LIG_B	0.524967
3akz_GSU_A_1_BS02_LIG_A	0.961298
5ah5_LSS_A_1_BS04_LIG_A	0.955877
5ah5_LSS_B_1_BS03_LIG_B	0.954292
1jzq_ILA_A_1_BS03_LIG_A	0.952368
8c9d_ILA_A_1_BS03_LIG_A	0.947552
1wbn_L09_A_1_BS01_LIG_A	0.939872
1wbt_WBT_A_1_BS01_LIG_A	0.936772
5mz3_8EN_A_1_BS01_LIG_A	0.927451
2yix_YIX_A_1_BS01_LIG_A	0.925451
3bv3_P39_A_1_BS01_LIG_A	0.918967
3fnh_NAD_A_1_BS01_LIG_A	0.997579
5jfo_NAD_B_1_BS01_LIG_B	0.997352
4w6z_8ID_C_1_BS03_LIG_C	0.997132
1p44_NAD_E_1_BS01_LIG_E	0.997073
2q2v_NAD_D_1_BS01_LIG_D	0.997056
7a6w_R3E_BBB_1_BS01_LIG_BBB	0.657769
7jlr_V0D_A_1_BS01_LIG_A	0.645758
4tw8_37M_A_1_BS01_LIG_A	0.637846
7y1m_BJX_A_1_BS03_LIG_A	0.635145
5dit_5B8_A_1_BS01_LIG_A	0.623479
3eqf_KSA_A_1_BS01_LIG_A	0.551762
1lvk_MNT_A_1_BS02_LIG_A	0.513184
2deq_BT5_B_2_BS01_LIG_B	0.485366
2djz_BT5_A_1_BS01_LIG_A	0.483956
2dz9_BT5_B_2_BS01_LIG_B	0.48313
2gg8_U15_A_1_BS03_LIG_A	0.724127
2gg9_U16_A_1_BS03_LIG_A	0.70485
2gg3_U13_A_1_BS03_LIG_A	0.672511
2ggb_U17_A_1_BS03_LIG_A	0.671697
2gg0_U11_A_1_BS03_LIG_A	0.641059
5id7_6A4_B_3_BS03_LIG_B	0.616831
6ezq_C7K_A_1_BS01_LIG_A	0.586601
2vuf_FUA_A_1_BS01_LIG_A	0.531016
5ujb_6AK_B_1_BS01_LIG_B	0.53098
7x8s_WB2_R_1_BS01_LIG_R	0.501229
7k6m_VXY_A_1_BS01_LIG_A	0.815059
4ykn_4EL_A_1_BS01_LIG_A	0.805863
8exo_X3W_A_1_BS01_LIG_A	0.748594
7oi4_VEQ_AAA_1_BS01_LIG_AAA	0.744435
5dxt_5H5_A_1_BS01_LIG_A	0.744014
5kxa_6Y7_A_1_BS04_LIG_A	0.855846
5m0m_7CF_A_1_BS06_LIG_A	0.775911
5m0d_7C8_A_1_BS06_LIG_A	0.737766
4zg7_4O0_A_1_BS04_LIG_A	0.725803
7z3l_7NB_AAA_1_BS07_LIG_AAA	0.684724
4bfp_SWY_A_1_BS01_LIG_A	0.823542
7pox_N8K_BBB_1_BS01_LIG_BBB	0.821489
5zqr_9H9_A_1_BS02_LIG_A	0.818196
6tkq_NJN_BBB_1_BS02_LIG_BBB	0.812276
4li8_1XQ_B_1_BS02_LIG_B	0.81216
2rjp_886_A_1_BS05_LIG_A	0.981553
2rjp_886_D_1_BS05_LIG_D	0.981084
2rjp_886_C_1_BS05_LIG_C	0.979347
4wk7_3PQ_A_1_BS05_LIG_A	0.974544
4wki_3PW_A_1_BS05_LIG_A	0.970656
6vuj_RLY_A_1_BS01_LIG_A	0.912925
6q3y_HG5_A_1_BS01_LIG_A	0.907953
5egu_5NQ_B_1_BS01_LIG_B	0.90039
6yin_OS8_A_1_BS01_LIG_A	0.900132
7ehy_YD8_A_1_BS01_LIG_A	0.896959
7zyk_ADP_A_1_BS01_LIG_A	0.804633
5ers_AMP_A_1_BS01_LIG_A	0.789683
6yzh_ADP_A_1_BS03_LIG_A	0.784133
7qux_ADP_A_1_BS02_LIG_A	0.78392
6ypn_ADP_B_1_BS01_LIG_B	0.783136
5cr5_EL1_A_1_BS02_LIG_A	0.606514
5cr5_EL1_B_1_BS02_LIG_B	0.605449
7n4r_0BG_A_1_BS01_LIG_A	0.600947
6w8i_TKY_B_1_BS01_LIG_E	0.592345
5bwv_775_B_1_BS02_LIG_B	0.580237
4jt5_P2X_A_1_BS01_LIG_A	0.548732
6nm4_KS7_B_1_BS03_LIG_B	0.526563
3dq0_MZO_A_1_BS02_LIG_A	0.489758
6boz_E1J_B_1_BS02_LIG_B	0.481941
7p9w_PDO_A_1_BS02_LIG_A	0.479515
4ic7_ANP_D_1_BS01_LIG_D	0.966484
1j1b_ANP_B_1_BS01_LIG_B	0.962232
4fif_ANP_B_1_BS02_LIG_B	0.962158
5dgh_ANP_A_1_BS01_LIG_A	0.96204
2y9q_ANP_A_1_BS02_LIG_A	0.961578
1gj9_134_B_1_BS02_LIG_B	0.936754
2zhd_12U_A_1_BS02_LIG_A	0.932367
6bfp_DJY_A_1_BS02_LIG_A	0.930938
1g36_R11_A_1_BS02_LIG_A	0.930714
2zfs_12U_A_1_BS02_LIG_A	0.929603
7puw_84I_B_1_BS02_LIG_B	0.830812
6i0j_GZE_A_1_BS02_LIG_A	0.822047
6yh9_WWX_A_1_BS02_LIG_A	0.819878
6qnl_J92_C_1_BS02_LIG_C	0.810656
7jo1_VFJ_A_2_BS03_LIG_A	0.807227
5eyk_5U5_A_1_BS02_LIG_A	0.565919
6ypk_GDP_A_1_BS01_LIG_A	0.556067
4ztr_4RJ_A_1_BS01_LIG_A	0.548375
2cn5_ADP_A_1_BS02_LIG_A	0.533371
3ii4_3II_A_1_BS02_LIG_A	0.530996
6zfc_QJB_A_1_BS01_LIG_A	0.964211
7pr5_BDF_F_1_BS03_LIG_F	0.903947
6stz_BDF_C_1_BS01_LIG_C	0.894089
6stz_BDF_B_2_BS02_LIG_B	0.894089
7alg_BDF_A_2_BS03_LIG_A	0.89152
3g0g_RUM_C_1_BS01_LIG_C	0.949271
3g0b_T22_C_1_BS01_LIG_C	0.949248
3g0b_T22_B_1_BS01_LIG_B	0.947609
5y7h_8O3_B_2_BS02_LIG_B	0.946367
2oag_DLI_B_1_BS01_LIG_B	0.945138
1rd4_L08_B_1_BS01_LIG_B	0.81552
3bqn_BQN_B_1_BS01_LIG_B	0.791195
1xuo_LA1_A_1_BS02_LIG_A	0.770551
3m6f_BJZ_A_1_BS01_LIG_A	0.762766
1rd4_L08_D_1_BS01_LIG_D	0.748219
7aud_RY8_A_1_BS06_LIG_A	0.580239
7aud_RY8_F_1_BS04_LIG_F	0.577256
6rt2_CV5_D_1_BS02_LIG_D	0.56274
7nh5_UC8_A_1_BS01_LIG_A	0.55022
7xc4_BJ6_A_1_BS01_LIG_A	0.548167
6iik_IU1_B_1_BS01_LIG_B	0.561011
3ii4_3II_A_1_BS02_LIG_A	0.544021
5eyk_5U5_A_1_BS02_LIG_A	0.531246
5eyk_5U5_B_1_BS01_LIG_B	0.516469
4ztr_4RJ_A_1_BS01_LIG_A	0.506792
6bw8_ECM_C_1_BS01_LIG_C	0.959251
5fdr_5X3_B_1_BS01_LIG_B	0.959197
5iez_6AL_C_1_BS01_LIG_C	0.950883
5fdr_5X3_A_1_BS01_LIG_A	0.95042
5if4_6AK_A_1_BS01_LIG_A	0.950066
3m1s_DW1_B_1_BS01_LIG_B	0.959476
2jld_AG1_A_1_BS02_LIG_A	0.949362
5hln_65C_A_1_BS01_LIG_A	0.932209
3m1s_DW1_A_1_BS01_LIG_A	0.92955
3say_OFT_B_1_BS01_LIG_B	0.928534
4ie0_PD2_A_1_BS02_LIG_A	0.826168
4ie6_UN9_A_1_BS02_LIG_A	0.814108
3t4h_MD5_B_1_BS02_LIG_B	0.812963
2jig_PD2_A_1_BS03_LIG_A	0.795321
4cxy_DGR_A_1_BS01_LIG_A	0.793796
1m48_FRG_A_1_BS01_LIG_A	0.932821
1m49_CMM_A_1_BS01_LIG_A	0.932821
1pw6_FRB_A_1_BS01_LIG_A	0.91657
1qvn_FRI_A_1_BS01_LIG_A	0.915722
1qvn_FRI_D_1_BS01_LIG_D	0.879752
3f3u_1AW_A_2_BS02_LIG_A	0.760789
6tfp_N6Z_A_1_BS01_LIG_A	0.746352
6tfp_N6Z_C_1_BS01_LIG_C	0.739537
6tfp_N6Z_B_1_BS01_LIG_B	0.732598
6tfp_N6Z_E_1_BS01_LIG_E	0.730431
1c8t_TR1_A_1_BS06_LIG_A	0.96649
2srt_8MI_A_1_BS03_LIG_A	0.9634
1hfs_L04_A_1_BS06_LIG_A	0.959203
4gr0_R4B_A_1_BS06_LIG_A	0.958195
3lil_EEA_A_1_BS06_LIG_A	0.957393
Total neighbors: 640
Unique neighbors: 601

[truncated: 5 more sheets: FigureS13, FigureS15, FigureS17, FigureS18, FigureS19]
